# Supplementary material for: Data‐driven discovery of gene expression markers distinguishing pediatric acute lymphoblastic leukemia subtypes
Source: Mol Oncol. 2025 Aug 11;19(12):3548–77. doi: 10.1002/1878-0261.70046 (PMC12688183; doi:10.1002/1878-0261.70046)
Supplement: Supplementary file 9 — Table S1. Information of lost genes when using the updated geneInfoHT table in TCGAbiolinks containing GC content annotations. [file MOL2-19-3548-s019.xlsx]

## Sheet: Ark1
Supplementary Table S1. Information of lost genes when using the updated geneInfoHT table in TCGAbiolinks containing GC content annotations.
ensembl_id	in_geneInfoHT	summary_biomart	status_biomart	latest_version_release_biomart	latest_version_archive_link_biomart	description_archive_biomart	gene_type_archive_biomart	link_lookup_biomart
ENSG00000116883	FALSE	This identifier is not in the current EnsEMBL database	Retired	97	ENSG00000116883.8	novel transcript, antisense to EVA1B	LncRNA	https://www.ensembl.org/Homo_sapiens/Gene/Idhistory?g=ENSG00000116883
ENSG00000130489	FALSE	This identifier is not in the current EnsEMBL database	Retired	96	ENSG00000130489.14	SCO2, cytochrome c oxidase assembly protein	Protein coding	https://www.ensembl.org/Homo_sapiens/Gene/Idhistory?g=ENSG00000130489
ENSG00000130723	FALSE	This identifier is not in the current EnsEMBL database	Retired	102	ENSG00000130723.21	proline rich coiled-coil 2B	Protein coding	https://www.ensembl.org/Homo_sapiens/Gene/Idhistory?g=ENSG00000130723
ENSG00000170152	FALSE	This identifier is not in the current EnsEMBL database	Retired	103	ENSG00000170152.5	NA	Protein coding	https://www.ensembl.org/Homo_sapiens/Gene/Idhistory?g=ENSG00000170152
ENSG00000170165	FALSE	This identifier is not in the current EnsEMBL database	Retired	96	ENSG00000170165.5	Novel pseudogene	Unprocessed pseudogene	https://www.ensembl.org/Homo_sapiens/Gene/Idhistory?g=ENSG00000170165
ENSG00000181013	FALSE	This identifier is not in the current EnsEMBL database	Retired	97	ENSG00000181013.3	septin 4	Protein coding	https://www.ensembl.org/Homo_sapiens/Gene/Idhistory?g=ENSG00000181013
ENSG00000182584	FALSE	This identifier is not in the current EnsEMBL database	Retired	103	ENSG00000182584.6	actin like 10	Protein coding	https://www.ensembl.org/Homo_sapiens/Gene/Idhistory?g=ENSG00000182584
ENSG00000183729	FALSE	This identifier is not in the current EnsEMBL database	Retired	100	ENSG00000183729.3	neuropeptides B and W receptor 1	Protein coding	https://www.ensembl.org/Homo_sapiens/Gene/Idhistory?g=ENSG00000183729
ENSG00000183791	FALSE	This identifier is not in the current EnsEMBL database	Retired	100	ENSG00000183791.5	elongin A3 family member D	Protein coding	https://www.ensembl.org/Homo_sapiens/Gene/Idhistory?g=ENSG00000183791
ENSG00000184258	FALSE	This identifier is not in the current EnsEMBL database	Retired	99	ENSG00000184258.7	cerebellar degeneration related protein 1	Protein coding	https://www.ensembl.org/Homo_sapiens/Gene/Idhistory?g=ENSG00000184258
ENSG00000186842	FALSE	This identifier is not in the current EnsEMBL database	Retired	97	ENSG00000186842.4	long intergenic non-protein coding RNA 846	LncRNA	https://www.ensembl.org/Homo_sapiens/Gene/Idhistory?g=ENSG00000186842
ENSG00000199404	FALSE	This identifier is not in the current EnsEMBL database	Retired	100	ENSG00000199404.1	RNA, 5S ribosomal pseudogene 250	rRNA	https://www.ensembl.org/Homo_sapiens/Gene/Idhistory?g=ENSG00000199404
ENSG00000199837	FALSE	This identifier is not in the current EnsEMBL database	Retired	100	ENSG00000199837.1	RNA, 5S ribosomal pseudogene 71	rRNA	https://www.ensembl.org/Homo_sapiens/Gene/Idhistory?g=ENSG00000199837
ENSG00000199900	FALSE	This identifier is not in the current EnsEMBL database	Retired	100	ENSG00000199900.1	RNA, 5S ribosomal pseudogene 463	rRNA	https://www.ensembl.org/Homo_sapiens/Gene/Idhistory?g=ENSG00000199900
ENSG00000202248	FALSE	This identifier is not in the current EnsEMBL database	Retired	100	ENSG00000202248.1	RNA, 5S ribosomal pseudogene 85	rRNA	https://www.ensembl.org/Homo_sapiens/Gene/Idhistory?g=ENSG00000202248
ENSG00000203812	FALSE	This identifier is not in the current EnsEMBL database	Retired	104	ENSG00000203812.2	H2A clustered histone 18	Protein coding	https://www.ensembl.org/Homo_sapiens/Gene/Idhistory?g=ENSG00000203812
ENSG00000203818	FALSE	This identifier is not in the current EnsEMBL database	Retired	96	ENSG00000203818.7	histone cluster 2 H3 pseudogene 2	Protein coding	https://www.ensembl.org/Homo_sapiens/Gene/Idhistory?g=ENSG00000203818
ENSG00000204282	FALSE	This identifier is not in the current EnsEMBL database	Retired	101	ENSG00000204282.4	TNRC6C antisense RNA 1	LncRNA	https://www.ensembl.org/Homo_sapiens/Gene/Idhistory?g=ENSG00000204282
ENSG00000204683	FALSE	This identifier is not in the current EnsEMBL database	Retired	100	ENSG00000204683.12	chromosome 10 open reading frame 113	Protein coding	https://www.ensembl.org/Homo_sapiens/Gene/Idhistory?g=ENSG00000204683
ENSG00000204805	FALSE	This identifier is not in the current EnsEMBL database	Retired	103	ENSG00000204805.9	NA	Protein coding	https://www.ensembl.org/Homo_sapiens/Gene/Idhistory?g=ENSG00000204805
ENSG00000206532	FALSE	This identifier is not in the current EnsEMBL database	Retired	97	ENSG00000206532.2	Novel transcript	LncRNA	https://www.ensembl.org/Homo_sapiens/Gene/Idhistory?g=ENSG00000206532
ENSG00000213029	FALSE	This identifier is not in the current EnsEMBL database	Retired	99	ENSG00000213029.4	Protein SPHAR	Protein coding	https://www.ensembl.org/Homo_sapiens/Gene/Idhistory?g=ENSG00000213029
ENSG00000213863	FALSE	This identifier is not in the current EnsEMBL database	Retired	97	ENSG00000213863.3	Novel transcript	LncRNA	https://www.ensembl.org/Homo_sapiens/Gene/Idhistory?g=ENSG00000213863
ENSG00000213865	FALSE	This identifier is not in the current EnsEMBL database	Retired	96	ENSG00000213865.7	chromosome 8 open reading frame 44	Protein coding	https://www.ensembl.org/Homo_sapiens/Gene/Idhistory?g=ENSG00000213865
ENSG00000214732	FALSE	This identifier is not in the current EnsEMBL database	Retired	102	ENSG00000214732.3	Uncharacterized protein 114841037	Protein coding	https://www.ensembl.org/Homo_sapiens/Gene/Idhistory?g=ENSG00000214732
ENSG00000215159	FALSE	This identifier is not in the current EnsEMBL database	Retired	99	ENSG00000215159.3	Novel transcript	LncRNA	https://www.ensembl.org/Homo_sapiens/Gene/Idhistory?g=ENSG00000215159
ENSG00000221995	FALSE	This identifier is not in the current EnsEMBL database	Retired	105	ENSG00000221995.5	TGFB1-induced anti-apoptotic factor 1	Protein coding	https://www.ensembl.org/Homo_sapiens/Gene/Idhistory?g=ENSG00000221995
ENSG00000223678	FALSE	This identifier is not in the current EnsEMBL database	Retired	96	ENSG00000223678.1	Novel transcript	Antisense	https://www.ensembl.org/Homo_sapiens/Gene/Idhistory?g=ENSG00000223678
ENSG00000223821	FALSE	This identifier is not in the current EnsEMBL database	Retired	101	ENSG00000223821.1	Novel transcript	LncRNA	https://www.ensembl.org/Homo_sapiens/Gene/Idhistory?g=ENSG00000223821
ENSG00000224745	FALSE	This identifier is not in the current EnsEMBL database	Retired	104	ENSG00000224745.1	novel transcript, sense intronic to PTEN	LncRNA	https://www.ensembl.org/Homo_sapiens/Gene/Idhistory?g=ENSG00000224745
ENSG00000224959	FALSE	This identifier is not in the current EnsEMBL database	Retired	98	ENSG00000224959.1	Novel transcript	LncRNA	https://www.ensembl.org/Homo_sapiens/Gene/Idhistory?g=ENSG00000224959
ENSG00000225030	FALSE	This identifier is not in the current EnsEMBL database	Retired	96	ENSG00000225030.1	Novel transcript	Sense intronic	https://www.ensembl.org/Homo_sapiens/Gene/Idhistory?g=ENSG00000225030
ENSG00000225163	FALSE	This identifier is not in the current EnsEMBL database	Retired	102	ENSG00000225163.4	long intergenic non-protein coding RNA 618	LncRNA	https://www.ensembl.org/Homo_sapiens/Gene/Idhistory?g=ENSG00000225163
ENSG00000225178	FALSE	This identifier is not in the current EnsEMBL database	Retired	104	ENSG00000225178.5	ribosomal protein SA pseudogene 58	Processed pseudogene	https://www.ensembl.org/Homo_sapiens/Gene/Idhistory?g=ENSG00000225178
ENSG00000225554	FALSE	This identifier is not in the current EnsEMBL database	Retired	96	ENSG00000225554.1	Novel transcript	LincRNA	https://www.ensembl.org/Homo_sapiens/Gene/Idhistory?g=ENSG00000225554
ENSG00000225932	FALSE	This identifier is not in the current EnsEMBL database	Retired	104	ENSG00000225932.3	CTAGE family member 4	Protein coding	https://www.ensembl.org/Homo_sapiens/Gene/Idhistory?g=ENSG00000225932
ENSG00000225986	FALSE	This identifier is not in the current EnsEMBL database	Retired	101	ENSG00000225986.1	UBXN10 antisense RNA 1	LncRNA	https://www.ensembl.org/Homo_sapiens/Gene/Idhistory?g=ENSG00000225986
ENSG00000226155	FALSE	This identifier is not in the current EnsEMBL database	Retired	96	ENSG00000226155.1	Novel transcript	Antisense	https://www.ensembl.org/Homo_sapiens/Gene/Idhistory?g=ENSG00000226155
ENSG00000226403	FALSE	This identifier is not in the current EnsEMBL database	Retired	104	ENSG00000226403.2	Novel transcript	LncRNA	https://www.ensembl.org/Homo_sapiens/Gene/Idhistory?g=ENSG00000226403
ENSG00000226751	FALSE	This identifier is not in the current EnsEMBL database	Retired	98	ENSG00000226751.2	Novel transcript	LncRNA	https://www.ensembl.org/Homo_sapiens/Gene/Idhistory?g=ENSG00000226751
ENSG00000227021	FALSE	This identifier is not in the current EnsEMBL database	Retired	105	ENSG00000227021.1	Novel transcript	LncRNA	https://www.ensembl.org/Homo_sapiens/Gene/Idhistory?g=ENSG00000227021
ENSG00000227895	FALSE	This identifier is not in the current EnsEMBL database	Retired	96	ENSG00000227895.5	ISX antisense RNA 1	LincRNA	https://www.ensembl.org/Homo_sapiens/Gene/Idhistory?g=ENSG00000227895
ENSG00000227902	FALSE	This identifier is not in the current EnsEMBL database	Retired	105	ENSG00000227902.2	Novel transcript	LncRNA	https://www.ensembl.org/Homo_sapiens/Gene/Idhistory?g=ENSG00000227902
ENSG00000228106	FALSE	This identifier is not in the current EnsEMBL database	Retired	100	ENSG00000228106.6	Novel transcript	LncRNA	https://www.ensembl.org/Homo_sapiens/Gene/Idhistory?g=ENSG00000228106
ENSG00000228206	FALSE	This identifier is not in the current EnsEMBL database	Retired	105	ENSG00000228206.2	similar to part of chromosome 7 open reading frame 51 (C7orf51) pseudogene	Processed pseudogene	https://www.ensembl.org/Homo_sapiens/Gene/Idhistory?g=ENSG00000228206
ENSG00000228951	FALSE	This identifier is not in the current EnsEMBL database	Retired	100	ENSG00000228951.2	long intergenic non-protein coding RNA 2677	LncRNA	https://www.ensembl.org/Homo_sapiens/Gene/Idhistory?g=ENSG00000228951
ENSG00000229352	FALSE	This identifier is not in the current EnsEMBL database	Retired	105	ENSG00000229352.1	Novel transcript	LncRNA	https://www.ensembl.org/Homo_sapiens/Gene/Idhistory?g=ENSG00000229352
ENSG00000230177	FALSE	This identifier is not in the current EnsEMBL database	Retired	97	ENSG00000230177.2	Novel transcript	LncRNA	https://www.ensembl.org/Homo_sapiens/Gene/Idhistory?g=ENSG00000230177
ENSG00000230265	FALSE	This identifier is not in the current EnsEMBL database	Retired	100	ENSG00000230265.1	VENT-like homeobox 2 pseudogene 1	Processed pseudogene	https://www.ensembl.org/Homo_sapiens/Gene/Idhistory?g=ENSG00000230265
ENSG00000230394	FALSE	This identifier is not in the current EnsEMBL database	Retired	96	ENSG00000230394.1	Novel transcript	LncRNA	https://www.ensembl.org/Homo_sapiens/Gene/Idhistory?g=ENSG00000230394
ENSG00000230839	FALSE	This identifier is not in the current EnsEMBL database	Retired	96	ENSG00000230839.1	Novel transcript	LincRNA	https://www.ensembl.org/Homo_sapiens/Gene/Idhistory?g=ENSG00000230839
ENSG00000230971	FALSE	This identifier is not in the current EnsEMBL database	Retired	100	ENSG00000230971.1	Novel transcript	LncRNA	https://www.ensembl.org/Homo_sapiens/Gene/Idhistory?g=ENSG00000230971
ENSG00000231217	FALSE	This identifier is not in the current EnsEMBL database	Retired	96	ENSG00000231217.1	Novel transcript	LincRNA	https://www.ensembl.org/Homo_sapiens/Gene/Idhistory?g=ENSG00000231217
ENSG00000231483	FALSE	This identifier is not in the current EnsEMBL database	Retired	100	ENSG00000231483.1	long intergenic non-protein coding RNA 2678	LncRNA	https://www.ensembl.org/Homo_sapiens/Gene/Idhistory?g=ENSG00000231483
ENSG00000231485	FALSE	This identifier is not in the current EnsEMBL database	Retired	97	ENSG00000231485.1	Novel transcript	LncRNA	https://www.ensembl.org/Homo_sapiens/Gene/Idhistory?g=ENSG00000231485
ENSG00000231575	FALSE	This identifier is not in the current EnsEMBL database	Retired	104	ENSG00000231575.1	Novel transcript	LncRNA	https://www.ensembl.org/Homo_sapiens/Gene/Idhistory?g=ENSG00000231575
ENSG00000231595	FALSE	This identifier is not in the current EnsEMBL database	Retired	96	ENSG00000231595.1	Novel transcript	LincRNA	https://www.ensembl.org/Homo_sapiens/Gene/Idhistory?g=ENSG00000231595
ENSG00000231633	FALSE	This identifier is not in the current EnsEMBL database	Retired	103	ENSG00000231633.1	long intergenic non-protein coding RNA 283	LncRNA	https://www.ensembl.org/Homo_sapiens/Gene/Idhistory?g=ENSG00000231633
ENSG00000231846	FALSE	This identifier is not in the current EnsEMBL database	Retired	103	ENSG00000231846.1	Novel transcript	LncRNA	https://www.ensembl.org/Homo_sapiens/Gene/Idhistory?g=ENSG00000231846
ENSG00000232243	FALSE	This identifier is not in the current EnsEMBL database	Retired	98	ENSG00000232243.2	Novel transcript	LncRNA	https://www.ensembl.org/Homo_sapiens/Gene/Idhistory?g=ENSG00000232243
ENSG00000232311	FALSE	This identifier is not in the current EnsEMBL database	Retired	100	ENSG00000232311.1	Novel transcript	LncRNA	https://www.ensembl.org/Homo_sapiens/Gene/Idhistory?g=ENSG00000232311
ENSG00000233844	FALSE	This identifier is not in the current EnsEMBL database	Retired	100	ENSG00000233844.1	KCNQ5 intronic transcript 1	LncRNA	https://www.ensembl.org/Homo_sapiens/Gene/Idhistory?g=ENSG00000233844
ENSG00000234229	FALSE	This identifier is not in the current EnsEMBL database	Retired	100	ENSG00000234229.8	long intergenic non-protein coding RNA 1505	LncRNA	https://www.ensembl.org/Homo_sapiens/Gene/Idhistory?g=ENSG00000234229
ENSG00000234248	FALSE	This identifier is not in the current EnsEMBL database	Retired	96	ENSG00000234248.1	Novel transcript	LincRNA	https://www.ensembl.org/Homo_sapiens/Gene/Idhistory?g=ENSG00000234248
ENSG00000234290	FALSE	This identifier is not in the current EnsEMBL database	Retired	102	ENSG00000234290.2	Novel transcript	LncRNA	https://www.ensembl.org/Homo_sapiens/Gene/Idhistory?g=ENSG00000234290
ENSG00000235245	FALSE	This identifier is not in the current EnsEMBL database	Retired	103	ENSG00000235245.1	Novel transcript	LncRNA	https://www.ensembl.org/Homo_sapiens/Gene/Idhistory?g=ENSG00000235245
ENSG00000235949	FALSE	This identifier is not in the current EnsEMBL database	Retired	96	ENSG00000235949.1	Novel transcript	Antisense	https://www.ensembl.org/Homo_sapiens/Gene/Idhistory?g=ENSG00000235949
ENSG00000236280	FALSE	This identifier is not in the current EnsEMBL database	Retired	100	ENSG00000236280.1	pseudogene similar to part of chromosome 1 open reading frame 104 C1orf104	Processed pseudogene	https://www.ensembl.org/Homo_sapiens/Gene/Idhistory?g=ENSG00000236280
ENSG00000236886	FALSE	This identifier is not in the current EnsEMBL database	Retired	105	ENSG00000236886.2	novel transcript, antisense to IGFBP5 and TNP1	LncRNA	https://www.ensembl.org/Homo_sapiens/Gene/Idhistory?g=ENSG00000236886
ENSG00000236947	FALSE	This identifier is not in the current EnsEMBL database	Retired	97	ENSG00000236947.6	Novel transcript	LncRNA	https://www.ensembl.org/Homo_sapiens/Gene/Idhistory?g=ENSG00000236947
ENSG00000237133	FALSE	This identifier is not in the current EnsEMBL database	Retired	104	ENSG00000237133.1	RASGRP3 antisense RNA 1	LncRNA	https://www.ensembl.org/Homo_sapiens/Gene/Idhistory?g=ENSG00000237133
ENSG00000237513	FALSE	This identifier is not in the current EnsEMBL database	Retired	104	ENSG00000237513.2	Novel transcript	LncRNA	https://www.ensembl.org/Homo_sapiens/Gene/Idhistory?g=ENSG00000237513
ENSG00000237548	FALSE	This identifier is not in the current EnsEMBL database	Retired	104	ENSG00000237548.1	TTLL11 intronic transcript 1	LncRNA	https://www.ensembl.org/Homo_sapiens/Gene/Idhistory?g=ENSG00000237548
ENSG00000237838	FALSE	This identifier is not in the current EnsEMBL database	Retired	104	ENSG00000237838.1	Novel transcript	LncRNA	https://www.ensembl.org/Homo_sapiens/Gene/Idhistory?g=ENSG00000237838
ENSG00000238202	FALSE	This identifier is not in the current EnsEMBL database	Retired	98	ENSG00000238202.1	Novel transcript	LncRNA	https://www.ensembl.org/Homo_sapiens/Gene/Idhistory?g=ENSG00000238202
ENSG00000239446	FALSE	This identifier is not in the current EnsEMBL database	Retired	105	ENSG00000239446.1	Novel transcript	LncRNA	https://www.ensembl.org/Homo_sapiens/Gene/Idhistory?g=ENSG00000239446
ENSG00000240224	FALSE	This identifier is not in the current EnsEMBL database	Retired	103	ENSG00000240224.1	UDP glucuronosyltransferase family 1 member A5	Protein coding	https://www.ensembl.org/Homo_sapiens/Gene/Idhistory?g=ENSG00000240224
ENSG00000240929	FALSE	This identifier is not in the current EnsEMBL database	Retired	96	ENSG00000240929.2	histone cluster 2 H2B family member b (pseudogene)	Transcribed unprocessed pseudogene	https://www.ensembl.org/Homo_sapiens/Gene/Idhistory?g=ENSG00000240929
ENSG00000240979	FALSE	This identifier is not in the current EnsEMBL database	Retired	97	ENSG00000240979.1	novel pseudogene (BCE-1)	Processed pseudogene	https://www.ensembl.org/Homo_sapiens/Gene/Idhistory?g=ENSG00000240979
ENSG00000241084	FALSE	This identifier is not in the current EnsEMBL database	Retired	100	ENSG00000241084.1	Novel transcript	LncRNA	https://www.ensembl.org/Homo_sapiens/Gene/Idhistory?g=ENSG00000241084
ENSG00000241978	FALSE	This identifier is not in the current EnsEMBL database	Retired	97	ENSG00000241978.9	A-kinase anchoring protein 2	Protein coding	https://www.ensembl.org/Homo_sapiens/Gene/Idhistory?g=ENSG00000241978
ENSG00000243135	FALSE	This identifier is not in the current EnsEMBL database	Retired	103	ENSG00000243135.6	UDP glucuronosyltransferase family 1 member A3	Protein coding	https://www.ensembl.org/Homo_sapiens/Gene/Idhistory?g=ENSG00000243135
ENSG00000243220	FALSE	This identifier is not in the current EnsEMBL database	Retired	102	ENSG00000243220.1	Novel transcript	LncRNA	https://www.ensembl.org/Homo_sapiens/Gene/Idhistory?g=ENSG00000243220
ENSG00000243444	FALSE	This identifier is not in the current EnsEMBL database	Retired	97	ENSG00000243444.8	paralemmin 2	Protein coding	https://www.ensembl.org/Homo_sapiens/Gene/Idhistory?g=ENSG00000243444
ENSG00000244693	FALSE	This identifier is not in the current EnsEMBL database	Retired	104	ENSG00000244693.1	CTAGE family member 8	Protein coding	https://www.ensembl.org/Homo_sapiens/Gene/Idhistory?g=ENSG00000244693
ENSG00000244952	FALSE	This identifier is not in the current EnsEMBL database	Retired	104	ENSG00000244952.2	Novel transcript	LncRNA	https://www.ensembl.org/Homo_sapiens/Gene/Idhistory?g=ENSG00000244952
ENSG00000248294	FALSE	This identifier is not in the current EnsEMBL database	Retired	96	ENSG00000248294.1	Novel transcript	LincRNA	https://www.ensembl.org/Homo_sapiens/Gene/Idhistory?g=ENSG00000248294
ENSG00000248432	FALSE	This identifier is not in the current EnsEMBL database	Retired	102	ENSG00000248432.1	Novel transcript	LncRNA	https://www.ensembl.org/Homo_sapiens/Gene/Idhistory?g=ENSG00000248432
ENSG00000249962	FALSE	This identifier is not in the current EnsEMBL database	Retired	103	ENSG00000249962.1	pantothenate kinase 1 (PANK1) pseudogene	Processed pseudogene	https://www.ensembl.org/Homo_sapiens/Gene/Idhistory?g=ENSG00000249962
ENSG00000250989	FALSE	This identifier is not in the current EnsEMBL database	Retired	96	ENSG00000250989.1	Novel pseudogene	Transcribed processed pseudogene	https://www.ensembl.org/Homo_sapiens/Gene/Idhistory?g=ENSG00000250989
ENSG00000251044	FALSE	This identifier is not in the current EnsEMBL database	Retired	105	ENSG00000251044.2	Novel transcript	LncRNA	https://www.ensembl.org/Homo_sapiens/Gene/Idhistory?g=ENSG00000251044
ENSG00000254462	FALSE	This identifier is not in the current EnsEMBL database	Retired	98	ENSG00000254462.1	TMX2-CTNND1 readthrough (NMD candidate)	Protein coding	https://www.ensembl.org/Homo_sapiens/Gene/Idhistory?g=ENSG00000254462
ENSG00000254615	FALSE	This identifier is not in the current EnsEMBL database	Retired	102	ENSG00000254615.3	Novel transcript	LncRNA	https://www.ensembl.org/Homo_sapiens/Gene/Idhistory?g=ENSG00000254615
ENSG00000254714	FALSE	This identifier is not in the current EnsEMBL database	Retired	97	ENSG00000254714.1	Novel pseudogene	Unprocessed pseudogene	https://www.ensembl.org/Homo_sapiens/Gene/Idhistory?g=ENSG00000254714
ENSG00000255243	FALSE	This identifier is not in the current EnsEMBL database	Retired	97	ENSG00000255243.1	Novel transcript	LncRNA	https://www.ensembl.org/Homo_sapiens/Gene/Idhistory?g=ENSG00000255243
ENSG00000255275	FALSE	This identifier is not in the current EnsEMBL database	Retired	96	ENSG00000255275.3	Novel transcript	Protein coding	https://www.ensembl.org/Homo_sapiens/Gene/Idhistory?g=ENSG00000255275
ENSG00000255394	FALSE	This identifier is not in the current EnsEMBL database	Retired	103	ENSG00000255394.4	chromosome 8 putative open reading frame 49	LncRNA	https://www.ensembl.org/Homo_sapiens/Gene/Idhistory?g=ENSG00000255394
ENSG00000255767	FALSE	This identifier is not in the current EnsEMBL database	Retired	96	ENSG00000255767.1	novel protein similar to ribonuclease H1 RNASEH1	Protein coding	https://www.ensembl.org/Homo_sapiens/Gene/Idhistory?g=ENSG00000255767
ENSG00000255863	FALSE	This identifier is not in the current EnsEMBL database	Retired	96	ENSG00000255863.2	Novel protein	Protein coding	https://www.ensembl.org/Homo_sapiens/Gene/Idhistory?g=ENSG00000255863
ENSG00000256050	FALSE	This identifier is not in the current EnsEMBL database	Retired	100	ENSG00000256050.2	Novel transcript	LncRNA	https://www.ensembl.org/Homo_sapiens/Gene/Idhistory?g=ENSG00000256050
ENSG00000256257	FALSE	This identifier is not in the current EnsEMBL database	Retired	103	ENSG00000256257.1	CACNA1C intronic transcript 2	LncRNA	https://www.ensembl.org/Homo_sapiens/Gene/Idhistory?g=ENSG00000256257
ENSG00000256374	FALSE	This identifier is not in the current EnsEMBL database	Retired	104	ENSG00000256374.2	peptidylprolyl isomerase A like 4D	Protein coding	https://www.ensembl.org/Homo_sapiens/Gene/Idhistory?g=ENSG00000256374
ENSG00000256863	FALSE	This identifier is not in the current EnsEMBL database	Retired	104	ENSG00000256863.1	solute carrier (SLC) family 22 (organic anion transporter) pseudogene	Unprocessed pseudogene	https://www.ensembl.org/Homo_sapiens/Gene/Idhistory?g=ENSG00000256863
ENSG00000256922	FALSE	This identifier is not in the current EnsEMBL database	Retired	96	ENSG00000256922.1	Novel transcript	LincRNA	https://www.ensembl.org/Homo_sapiens/Gene/Idhistory?g=ENSG00000256922
ENSG00000257613	FALSE	This identifier is not in the current EnsEMBL database	Retired	100	ENSG00000257613.1	Novel transcript	LncRNA	https://www.ensembl.org/Homo_sapiens/Gene/Idhistory?g=ENSG00000257613
ENSG00000258414	FALSE	This identifier is not in the current EnsEMBL database	Retired	105	ENSG00000258414.1	Novel transcript	LncRNA	https://www.ensembl.org/Homo_sapiens/Gene/Idhistory?g=ENSG00000258414
ENSG00000258914	FALSE	This identifier is not in the current EnsEMBL database	Retired	96	ENSG00000258914.1	Novel transcript	LincRNA	https://www.ensembl.org/Homo_sapiens/Gene/Idhistory?g=ENSG00000258914
ENSG00000259298	FALSE	This identifier is not in the current EnsEMBL database	Retired	98	ENSG00000259298.1	novel transcript, antisense to USP8	LncRNA	https://www.ensembl.org/Homo_sapiens/Gene/Idhistory?g=ENSG00000259298
ENSG00000259444	FALSE	This identifier is not in the current EnsEMBL database	Retired	104	ENSG00000259444.1	novel transcript, sense overlapping EXOC3L4	LncRNA	https://www.ensembl.org/Homo_sapiens/Gene/Idhistory?g=ENSG00000259444
ENSG00000259445	FALSE	This identifier is not in the current EnsEMBL database	Retired	96	ENSG00000259445.1	Novel transcript	LincRNA	https://www.ensembl.org/Homo_sapiens/Gene/Idhistory?g=ENSG00000259445
ENSG00000259610	FALSE	This identifier is not in the current EnsEMBL database	Retired	96	ENSG00000259610.1	Novel transcript	LincRNA	https://www.ensembl.org/Homo_sapiens/Gene/Idhistory?g=ENSG00000259610
ENSG00000259618	FALSE	This identifier is not in the current EnsEMBL database	Retired	98	ENSG00000259618.1	Novel transcript	LncRNA	https://www.ensembl.org/Homo_sapiens/Gene/Idhistory?g=ENSG00000259618
ENSG00000259761	FALSE	This identifier is not in the current EnsEMBL database	Retired	102	ENSG00000259761.2	Novel transcript	LncRNA	https://www.ensembl.org/Homo_sapiens/Gene/Idhistory?g=ENSG00000259761
ENSG00000259855	FALSE	This identifier is not in the current EnsEMBL database	Retired	105	ENSG00000259855.1	Novel transcript	LncRNA	https://www.ensembl.org/Homo_sapiens/Gene/Idhistory?g=ENSG00000259855
ENSG00000259939	FALSE	This identifier is not in the current EnsEMBL database	Retired	103	ENSG00000259939.1	novel transcript, antisense to CARHSP1	LncRNA	https://www.ensembl.org/Homo_sapiens/Gene/Idhistory?g=ENSG00000259939
ENSG00000260276	FALSE	This identifier is not in the current EnsEMBL database	Retired	103	ENSG00000260276.2	novel transcript, antisense to CARHSP1	LncRNA	https://www.ensembl.org/Homo_sapiens/Gene/Idhistory?g=ENSG00000260276
ENSG00000260300	FALSE	This identifier is not in the current EnsEMBL database	Retired	97	ENSG00000260300.5	Novel protein	Protein coding	https://www.ensembl.org/Homo_sapiens/Gene/Idhistory?g=ENSG00000260300
ENSG00000260548	FALSE	This identifier is not in the current EnsEMBL database	Retired	102	ENSG00000260548.1	insulin receptor substrate 4	Protein coding	https://www.ensembl.org/Homo_sapiens/Gene/Idhistory?g=ENSG00000260548
ENSG00000260869	FALSE	This identifier is not in the current EnsEMBL database	Retired	96	ENSG00000260869.1	Novel protein	Protein coding	https://www.ensembl.org/Homo_sapiens/Gene/Idhistory?g=ENSG00000260869
ENSG00000261068	FALSE	This identifier is not in the current EnsEMBL database	Retired	105	ENSG00000261068.2	Novel transcript	LncRNA	https://www.ensembl.org/Homo_sapiens/Gene/Idhistory?g=ENSG00000261068
ENSG00000261212	FALSE	This identifier is not in the current EnsEMBL database	Retired	96	ENSG00000261212.1	Novel transcript	LincRNA	https://www.ensembl.org/Homo_sapiens/Gene/Idhistory?g=ENSG00000261212
ENSG00000261409	FALSE	This identifier is not in the current EnsEMBL database	Retired	102	ENSG00000261409.1	Novel transcript	LncRNA	https://www.ensembl.org/Homo_sapiens/Gene/Idhistory?g=ENSG00000261409
ENSG00000261438	FALSE	This identifier is not in the current EnsEMBL database	Retired	104	ENSG00000261438.1	novel transcript, overlapping FAS	LncRNA	https://www.ensembl.org/Homo_sapiens/Gene/Idhistory?g=ENSG00000261438
ENSG00000261534	FALSE	This identifier is not in the current EnsEMBL database	Retired	104	ENSG00000261534.1	novel transcript, overlapping TTLL11	LncRNA	https://www.ensembl.org/Homo_sapiens/Gene/Idhistory?g=ENSG00000261534
ENSG00000261773	FALSE	This identifier is not in the current EnsEMBL database	Retired	105	ENSG00000261773.1	novel transcript, overlapping to FAM3A	LncRNA	https://www.ensembl.org/Homo_sapiens/Gene/Idhistory?g=ENSG00000261773
ENSG00000261833	FALSE	This identifier is not in the current EnsEMBL database	Retired	96	ENSG00000261833.2	Novel transcript	Protein coding	https://www.ensembl.org/Homo_sapiens/Gene/Idhistory?g=ENSG00000261833
ENSG00000261866	FALSE	This identifier is not in the current EnsEMBL database	Retired	97	ENSG00000261866.2	nuclear factor, interleukin 3 regulated (NFIL3) pseudogene	Processed pseudogene	https://www.ensembl.org/Homo_sapiens/Gene/Idhistory?g=ENSG00000261866
ENSG00000261963	FALSE	This identifier is not in the current EnsEMBL database	Retired	104	ENSG00000261963.3	coiled-coil domain containing 92B	Unitary pseudogene	https://www.ensembl.org/Homo_sapiens/Gene/Idhistory?g=ENSG00000261963
ENSG00000262180	FALSE	This identifier is not in the current EnsEMBL database	Retired	99	ENSG00000262180.2	oculomedin	Protein coding	https://www.ensembl.org/Homo_sapiens/Gene/Idhistory?g=ENSG00000262180
ENSG00000262477	FALSE	This identifier is not in the current EnsEMBL database	Retired	97	ENSG00000262477.1	NA	LncRNA	https://www.ensembl.org/Homo_sapiens/Gene/Idhistory?g=ENSG00000262477
ENSG00000262554	FALSE	This identifier is not in the current EnsEMBL database	Retired	96	ENSG00000262554.1	zinc finger and SCAN domain containing 10 (ZSCAN10) pseudogene	Transcribed processed pseudogene	https://www.ensembl.org/Homo_sapiens/Gene/Idhistory?g=ENSG00000262554
ENSG00000262621	FALSE	This identifier is not in the current EnsEMBL database	Retired	97	ENSG00000262621.5	NA	Protein coding	https://www.ensembl.org/Homo_sapiens/Gene/Idhistory?g=ENSG00000262621
ENSG00000262890	FALSE	This identifier is not in the current EnsEMBL database	Retired	100	ENSG00000262890.1	Novel transcript	LncRNA	https://www.ensembl.org/Homo_sapiens/Gene/Idhistory?g=ENSG00000262890
ENSG00000263264	FALSE	This identifier is not in the current EnsEMBL database	Retired	102	ENSG00000263264.2	Novel protein	Protein coding	https://www.ensembl.org/Homo_sapiens/Gene/Idhistory?g=ENSG00000263264
ENSG00000263464	FALSE	This identifier is not in the current EnsEMBL database	Retired	104	ENSG00000263464.2	peptidylprolyl isomerase A like 4C	Protein coding	https://www.ensembl.org/Homo_sapiens/Gene/Idhistory?g=ENSG00000263464
ENSG00000264608	FALSE	This identifier is not in the current EnsEMBL database	Retired	98	ENSG00000264608.1	novel transcript, sense intronic to novel protein	LncRNA	https://www.ensembl.org/Homo_sapiens/Gene/Idhistory?g=ENSG00000264608
ENSG00000264885	FALSE	This identifier is not in the current EnsEMBL database	Retired	96	ENSG00000264885.1	Novel transcript	Sense intronic	https://www.ensembl.org/Homo_sapiens/Gene/Idhistory?g=ENSG00000264885
ENSG00000264981	FALSE	This identifier is not in the current EnsEMBL database	Retired	96	ENSG00000264981.1	TBC1 domain family, member 29 (TBC1D29) pseudogene	Unprocessed pseudogene	https://www.ensembl.org/Homo_sapiens/Gene/Idhistory?g=ENSG00000264981
ENSG00000265263	FALSE	This identifier is not in the current EnsEMBL database	Retired	96	ENSG00000265263.1	novel transcript, antisense to EPN2	Antisense	https://www.ensembl.org/Homo_sapiens/Gene/Idhistory?g=ENSG00000265263
ENSG00000265556	FALSE	This identifier is not in the current EnsEMBL database	Retired	96	ENSG00000265556.1	long intergenic non-protein coding RNA 1984	LincRNA	https://www.ensembl.org/Homo_sapiens/Gene/Idhistory?g=ENSG00000265556
ENSG00000266958	FALSE	This identifier is not in the current EnsEMBL database	Retired	96	ENSG00000266958.1	novel transcript, antisense to EXOC3L2	Antisense	https://www.ensembl.org/Homo_sapiens/Gene/Idhistory?g=ENSG00000266958
ENSG00000267034	FALSE	This identifier is not in the current EnsEMBL database	Retired	100	ENSG00000267034.1	Novel transcript	LncRNA	https://www.ensembl.org/Homo_sapiens/Gene/Idhistory?g=ENSG00000267034
ENSG00000267459	FALSE	This identifier is not in the current EnsEMBL database	Retired	100	ENSG00000267459.1	unamed protein product, pseudogene	Transcribed processed pseudogene	https://www.ensembl.org/Homo_sapiens/Gene/Idhistory?g=ENSG00000267459
ENSG00000267545	FALSE	This identifier is not in the current EnsEMBL database	Retired	96	ENSG00000267545.1	Novel transcript	Protein coding	https://www.ensembl.org/Homo_sapiens/Gene/Idhistory?g=ENSG00000267545
ENSG00000267667	FALSE	This identifier is not in the current EnsEMBL database	Retired	96	ENSG00000267667.1	novel transcript, antisense to BCAS3	Antisense	https://www.ensembl.org/Homo_sapiens/Gene/Idhistory?g=ENSG00000267667
ENSG00000267697	FALSE	This identifier is not in the current EnsEMBL database	Retired	99	ENSG00000267697.2	leucine zipper protein 6	Protein coding	https://www.ensembl.org/Homo_sapiens/Gene/Idhistory?g=ENSG00000267697
ENSG00000267702	FALSE	This identifier is not in the current EnsEMBL database	Retired	101	ENSG00000267702.1	novel transcript, sense intronic C18orf1	LncRNA	https://www.ensembl.org/Homo_sapiens/Gene/Idhistory?g=ENSG00000267702
ENSG00000267776	FALSE	This identifier is not in the current EnsEMBL database	Retired	100	ENSG00000267776.1	Novel transcript	LncRNA	https://www.ensembl.org/Homo_sapiens/Gene/Idhistory?g=ENSG00000267776
ENSG00000268050	FALSE	This identifier is not in the current EnsEMBL database	Retired	100	ENSG00000268050.2	novel transcript, antisense to IER5L	LncRNA	https://www.ensembl.org/Homo_sapiens/Gene/Idhistory?g=ENSG00000268050
ENSG00000268225	FALSE	This identifier is not in the current EnsEMBL database	Retired	98	ENSG00000268225.2	zinc finger protein pseudogene	Unprocessed pseudogene	https://www.ensembl.org/Homo_sapiens/Gene/Idhistory?g=ENSG00000268225
ENSG00000268262	FALSE	This identifier is not in the current EnsEMBL database	Retired	100	ENSG00000268262.1	novel transcript, sense overlapping LRFN1	LncRNA	https://www.ensembl.org/Homo_sapiens/Gene/Idhistory?g=ENSG00000268262
ENSG00000268423	FALSE	This identifier is not in the current EnsEMBL database	Retired	100	ENSG00000268423.4	novel transcript, sense intronic to PPP5D1	LncRNA	https://www.ensembl.org/Homo_sapiens/Gene/Idhistory?g=ENSG00000268423
ENSG00000268861	FALSE	This identifier is not in the current EnsEMBL database	Retired	102	ENSG00000268861.7	Rho/Rac guanine nucleotide exchange factor 18	Protein coding	https://www.ensembl.org/Homo_sapiens/Gene/Idhistory?g=ENSG00000268861
ENSG00000269814	FALSE	This identifier is not in the current EnsEMBL database	Retired	97	ENSG00000269814.1	Novel transcript	LncRNA	https://www.ensembl.org/Homo_sapiens/Gene/Idhistory?g=ENSG00000269814
ENSG00000269881	FALSE	This identifier is not in the current EnsEMBL database	Retired	96	ENSG00000269881.1	Novel protein	Protein coding	https://www.ensembl.org/Homo_sapiens/Gene/Idhistory?g=ENSG00000269881
ENSG00000269890	FALSE	This identifier is not in the current EnsEMBL database	Retired	96	ENSG00000269890.1	novel transcript, antisense to OBSCN	Antisense	https://www.ensembl.org/Homo_sapiens/Gene/Idhistory?g=ENSG00000269890
ENSG00000269894	FALSE	This identifier is not in the current EnsEMBL database	Retired	103	ENSG00000269894.1	novel transcript, sense intronic to CRELD1	LncRNA	https://www.ensembl.org/Homo_sapiens/Gene/Idhistory?g=ENSG00000269894
ENSG00000269899	FALSE	This identifier is not in the current EnsEMBL database	Retired	101	ENSG00000269899.1	novel transcript, sense intronic to CTSB	LncRNA	https://www.ensembl.org/Homo_sapiens/Gene/Idhistory?g=ENSG00000269899
ENSG00000269926	FALSE	This identifier is not in the current EnsEMBL database	Retired	102	ENSG00000269926.1	DDIT4 antisense RNA 1	LncRNA	https://www.ensembl.org/Homo_sapiens/Gene/Idhistory?g=ENSG00000269926
ENSG00000269946	FALSE	This identifier is not in the current EnsEMBL database	Retired	96	ENSG00000269946.2	miRlet-7a-1/let-7f-1/let-7d cluster host gene	LincRNA	https://www.ensembl.org/Homo_sapiens/Gene/Idhistory?g=ENSG00000269946
ENSG00000270015	FALSE	This identifier is not in the current EnsEMBL database	Retired	96	ENSG00000270015.1	novel transcript, sense intronic to FAN1	Sense intronic	https://www.ensembl.org/Homo_sapiens/Gene/Idhistory?g=ENSG00000270015
ENSG00000270030	FALSE	This identifier is not in the current EnsEMBL database	Retired	102	ENSG00000270030.1	Novel transcript	LncRNA	https://www.ensembl.org/Homo_sapiens/Gene/Idhistory?g=ENSG00000270030
ENSG00000270040	FALSE	This identifier is not in the current EnsEMBL database	Retired	98	ENSG00000270040.1	novel transcript, intronic to MACF1	LncRNA	https://www.ensembl.org/Homo_sapiens/Gene/Idhistory?g=ENSG00000270040
ENSG00000270105	FALSE	This identifier is not in the current EnsEMBL database	Retired	102	ENSG00000270105.1	Novel transcript	LncRNA	https://www.ensembl.org/Homo_sapiens/Gene/Idhistory?g=ENSG00000270105
ENSG00000270168	FALSE	This identifier is not in the current EnsEMBL database	Retired	96	ENSG00000270168.2	Novel protein	Protein coding	https://www.ensembl.org/Homo_sapiens/Gene/Idhistory?g=ENSG00000270168
ENSG00000270178	FALSE	This identifier is not in the current EnsEMBL database	Retired	102	ENSG00000270178.1	Novel transcript	LncRNA	https://www.ensembl.org/Homo_sapiens/Gene/Idhistory?g=ENSG00000270178
ENSG00000270195	FALSE	This identifier is not in the current EnsEMBL database	Retired	103	ENSG00000270195.2	SLBP divergent transcript	LncRNA	https://www.ensembl.org/Homo_sapiens/Gene/Idhistory?g=ENSG00000270195
ENSG00000270742	FALSE	This identifier is not in the current EnsEMBL database	Retired	96	ENSG00000270742.1	Novel transcript	Sense intronic	https://www.ensembl.org/Homo_sapiens/Gene/Idhistory?g=ENSG00000270742
ENSG00000270898	FALSE	This identifier is not in the current EnsEMBL database	Retired	96	ENSG00000270898.5	GPR75-ASB3 readthrough	Protein coding	https://www.ensembl.org/Homo_sapiens/Gene/Idhistory?g=ENSG00000270898
ENSG00000271649	FALSE	This identifier is not in the current EnsEMBL database	Retired	96	ENSG00000271649.1	long intergenic non-protein coding RNA 904	LincRNA	https://www.ensembl.org/Homo_sapiens/Gene/Idhistory?g=ENSG00000271649
ENSG00000271757	FALSE	This identifier is not in the current EnsEMBL database	Retired	96	ENSG00000271757.1	Novel transcript	LincRNA	https://www.ensembl.org/Homo_sapiens/Gene/Idhistory?g=ENSG00000271757
ENSG00000271815	FALSE	This identifier is not in the current EnsEMBL database	Retired	102	ENSG00000271815.1	Novel transcript	LncRNA	https://www.ensembl.org/Homo_sapiens/Gene/Idhistory?g=ENSG00000271815
ENSG00000271895	FALSE	This identifier is not in the current EnsEMBL database	Retired	102	ENSG00000271895.2	novel transcript, antisense to MASP2	LncRNA	https://www.ensembl.org/Homo_sapiens/Gene/Idhistory?g=ENSG00000271895
ENSG00000272196	FALSE	This identifier is not in the current EnsEMBL database	Retired	104	ENSG00000272196.2	H2A clustered histone 19	Protein coding	https://www.ensembl.org/Homo_sapiens/Gene/Idhistory?g=ENSG00000272196
ENSG00000272301	FALSE	This identifier is not in the current EnsEMBL database	Retired	96	ENSG00000272301.1	Novel transcript	LincRNA	https://www.ensembl.org/Homo_sapiens/Gene/Idhistory?g=ENSG00000272301
ENSG00000272308	FALSE	This identifier is not in the current EnsEMBL database	Retired	100	ENSG00000272308.1	Novel transcript	LncRNA	https://www.ensembl.org/Homo_sapiens/Gene/Idhistory?g=ENSG00000272308
ENSG00000272351	FALSE	This identifier is not in the current EnsEMBL database	Retired	100	ENSG00000272351.1	RNA, 5S ribosomal pseudogene 506	rRNA	https://www.ensembl.org/Homo_sapiens/Gene/Idhistory?g=ENSG00000272351
ENSG00000272354	FALSE	This identifier is not in the current EnsEMBL database	Retired	104	ENSG00000272354.1	Novel transcript	LncRNA	https://www.ensembl.org/Homo_sapiens/Gene/Idhistory?g=ENSG00000272354
ENSG00000272370	FALSE	This identifier is not in the current EnsEMBL database	Retired	104	ENSG00000272370.1	Novel transcript	LncRNA	https://www.ensembl.org/Homo_sapiens/Gene/Idhistory?g=ENSG00000272370
ENSG00000272440	FALSE	This identifier is not in the current EnsEMBL database	Retired	99	ENSG00000272440.1	Novel transcript	LncRNA	https://www.ensembl.org/Homo_sapiens/Gene/Idhistory?g=ENSG00000272440
ENSG00000272551	FALSE	This identifier is not in the current EnsEMBL database	Retired	105	ENSG00000272551.1	Novel transcript	LncRNA	https://www.ensembl.org/Homo_sapiens/Gene/Idhistory?g=ENSG00000272551
ENSG00000272593	FALSE	This identifier is not in the current EnsEMBL database	Retired	98	ENSG00000272593.1	Novel transcript	LncRNA	https://www.ensembl.org/Homo_sapiens/Gene/Idhistory?g=ENSG00000272593
ENSG00000272635	FALSE	This identifier is not in the current EnsEMBL database	Retired	96	ENSG00000272635.1	Novel transcript	Processed transcript	https://www.ensembl.org/Homo_sapiens/Gene/Idhistory?g=ENSG00000272635
ENSG00000272644	FALSE	This identifier is not in the current EnsEMBL database	Retired	100	ENSG00000272644.1	Novel transcript	LncRNA	https://www.ensembl.org/Homo_sapiens/Gene/Idhistory?g=ENSG00000272644
ENSG00000272746	FALSE	This identifier is not in the current EnsEMBL database	Retired	101	ENSG00000272746.1	novel transcript, sense intronic to LDLRAD4	LncRNA	https://www.ensembl.org/Homo_sapiens/Gene/Idhistory?g=ENSG00000272746
ENSG00000272923	FALSE	This identifier is not in the current EnsEMBL database	Retired	100	ENSG00000272923.1	Novel transcript	LncRNA	https://www.ensembl.org/Homo_sapiens/Gene/Idhistory?g=ENSG00000272923
ENSG00000272949	FALSE	This identifier is not in the current EnsEMBL database	Retired	96	ENSG00000272949.1	Novel transcript	Protein coding	https://www.ensembl.org/Homo_sapiens/Gene/Idhistory?g=ENSG00000272949
ENSG00000273038	FALSE	This identifier is not in the current EnsEMBL database	Retired	101	ENSG00000273038.2	Novel transcript	LncRNA	https://www.ensembl.org/Homo_sapiens/Gene/Idhistory?g=ENSG00000273038
ENSG00000273164	FALSE	This identifier is not in the current EnsEMBL database	Retired	100	ENSG00000273164.1	DiGeorge syndrome critical region gene 10	LncRNA	https://www.ensembl.org/Homo_sapiens/Gene/Idhistory?g=ENSG00000273164
ENSG00000273301	FALSE	This identifier is not in the current EnsEMBL database	Retired	105	ENSG00000273301.1	Novel transcript	LncRNA	https://www.ensembl.org/Homo_sapiens/Gene/Idhistory?g=ENSG00000273301
ENSG00000273466	FALSE	This identifier is not in the current EnsEMBL database	Retired	101	ENSG00000273466.1	novel transcript, antisense to PLCD4	LncRNA	https://www.ensembl.org/Homo_sapiens/Gene/Idhistory?g=ENSG00000273466
ENSG00000273585	FALSE	This identifier is not in the current EnsEMBL database	Retired	96	ENSG00000273585.1	long intergenic non-protein coding RNA 2348	LincRNA	https://www.ensembl.org/Homo_sapiens/Gene/Idhistory?g=ENSG00000273585
ENSG00000273588	FALSE	This identifier is not in the current EnsEMBL database	Retired	96	ENSG00000273588.1	Novel pseudogene	Unprocessed pseudogene	https://www.ensembl.org/Homo_sapiens/Gene/Idhistory?g=ENSG00000273588
ENSG00000274031	FALSE	This identifier is not in the current EnsEMBL database	Retired	103	ENSG00000274031.1	novel transcript, antisense to OGFOD1	LncRNA	https://www.ensembl.org/Homo_sapiens/Gene/Idhistory?g=ENSG00000274031
ENSG00000274068	FALSE	This identifier is not in the current EnsEMBL database	Retired	96	ENSG00000274068.1	Novel protein	Protein coding	https://www.ensembl.org/Homo_sapiens/Gene/Idhistory?g=ENSG00000274068
ENSG00000274267	FALSE	This identifier is not in the current EnsEMBL database	Retired	96	ENSG00000274267.1	histone cluster 1 H3 family member b	Protein coding	https://www.ensembl.org/Homo_sapiens/Gene/Idhistory?g=ENSG00000274267
ENSG00000274307	FALSE	This identifier is not in the current EnsEMBL database	Retired	98	ENSG00000274307.1	novel transcript, sense intronic to ATP10A	LncRNA	https://www.ensembl.org/Homo_sapiens/Gene/Idhistory?g=ENSG00000274307
ENSG00000274744	FALSE	This identifier is not in the current EnsEMBL database	Retired	100	ENSG00000274744.3	elongin A3	Processed pseudogene	https://www.ensembl.org/Homo_sapiens/Gene/Idhistory?g=ENSG00000274744
ENSG00000274791	FALSE	This identifier is not in the current EnsEMBL database	Retired	103	ENSG00000274791.1	coagulation factor VIII associated 2	Protein coding	https://www.ensembl.org/Homo_sapiens/Gene/Idhistory?g=ENSG00000274791
ENSG00000274885	FALSE	This identifier is not in the current EnsEMBL database	Retired	97	ENSG00000274885.1	novel transcript, sense intronic to ETNK1	LncRNA	https://www.ensembl.org/Homo_sapiens/Gene/Idhistory?g=ENSG00000274885
ENSG00000274897	FALSE	This identifier is not in the current EnsEMBL database	Retired	100	ENSG00000274897.3	proapoptotic nucleolar protein 1	Protein coding	https://www.ensembl.org/Homo_sapiens/Gene/Idhistory?g=ENSG00000274897
ENSG00000274956	FALSE	This identifier is not in the current EnsEMBL database	Retired	100	ENSG00000274956.2	NKAIN3 intronic transcript	LncRNA	https://www.ensembl.org/Homo_sapiens/Gene/Idhistory?g=ENSG00000274956
ENSG00000275175	FALSE	This identifier is not in the current EnsEMBL database	Retired	96	ENSG00000275175.1	Novel transcript	LincRNA	https://www.ensembl.org/Homo_sapiens/Gene/Idhistory?g=ENSG00000275175
ENSG00000275542	FALSE	This identifier is not in the current EnsEMBL database	Retired	96	ENSG00000275542.1	Novel transcript	LincRNA	https://www.ensembl.org/Homo_sapiens/Gene/Idhistory?g=ENSG00000275542
ENSG00000275560	FALSE	This identifier is not in the current EnsEMBL database	Retired	103	ENSG00000275560.1	Novel transcript	LncRNA	https://www.ensembl.org/Homo_sapiens/Gene/Idhistory?g=ENSG00000275560
ENSG00000275966	FALSE	This identifier is not in the current EnsEMBL database	Retired	96	ENSG00000275966.1	Novel transcript	LincRNA	https://www.ensembl.org/Homo_sapiens/Gene/Idhistory?g=ENSG00000275966
ENSG00000276026	FALSE	This identifier is not in the current EnsEMBL database	Retired	96	ENSG00000276026.1	novel transcript, antisense to PSMF1	Antisense	https://www.ensembl.org/Homo_sapiens/Gene/Idhistory?g=ENSG00000276026
ENSG00000276182	FALSE	This identifier is not in the current EnsEMBL database	Retired	96	ENSG00000276182.1	novel transcript, sense intronic to PAPOLA	Sense intronic	https://www.ensembl.org/Homo_sapiens/Gene/Idhistory?g=ENSG00000276182
ENSG00000276591	FALSE	This identifier is not in the current EnsEMBL database	Retired	96	ENSG00000276591.1	glucoside xylosyltransferase 1 pseudogene 5	Transcribed processed pseudogene	https://www.ensembl.org/Homo_sapiens/Gene/Idhistory?g=ENSG00000276591
ENSG00000276692	FALSE	This identifier is not in the current EnsEMBL database	Retired	97	ENSG00000276692.1	Novel pseudogene	Processed pseudogene	https://www.ensembl.org/Homo_sapiens/Gene/Idhistory?g=ENSG00000276692
ENSG00000277077	FALSE	This identifier is not in the current EnsEMBL database	Retired	104	ENSG00000277077.1	POTE ankyrin domain family, member C (POTEC) pseudogene	Unprocessed pseudogene	https://www.ensembl.org/Homo_sapiens/Gene/Idhistory?g=ENSG00000277077
ENSG00000277203	FALSE	This identifier is not in the current EnsEMBL database	Retired	103	ENSG00000277203.1	coagulation factor VIII associated 1	Protein coding	https://www.ensembl.org/Homo_sapiens/Gene/Idhistory?g=ENSG00000277203
ENSG00000277669	FALSE	This identifier is not in the current EnsEMBL database	Retired	96	ENSG00000277669.1	Novel transcript	Protein coding	https://www.ensembl.org/Homo_sapiens/Gene/Idhistory?g=ENSG00000277669
ENSG00000277697	FALSE	This identifier is not in the current EnsEMBL database	Retired	96	ENSG00000277697.1	Novel transcript	LincRNA	https://www.ensembl.org/Homo_sapiens/Gene/Idhistory?g=ENSG00000277697
ENSG00000277723	FALSE	This identifier is not in the current EnsEMBL database	Retired	103	ENSG00000277723.1	microRNA 6827	miRNA	https://www.ensembl.org/Homo_sapiens/Gene/Idhistory?g=ENSG00000277723
ENSG00000277726	FALSE	This identifier is not in the current EnsEMBL database	Retired	102	ENSG00000277726.4	Novel protein	Protein coding	https://www.ensembl.org/Homo_sapiens/Gene/Idhistory?g=ENSG00000277726
ENSG00000278272	FALSE	This identifier is not in the current EnsEMBL database	Retired	96	ENSG00000278272.1	histone cluster 1 H3 family member c	Protein coding	https://www.ensembl.org/Homo_sapiens/Gene/Idhistory?g=ENSG00000278272
ENSG00000278343	FALSE	This identifier is not in the current EnsEMBL database	Retired	96	ENSG00000278343.1	Novel transcript	LincRNA	https://www.ensembl.org/Homo_sapiens/Gene/Idhistory?g=ENSG00000278343
ENSG00000278500	FALSE	This identifier is not in the current EnsEMBL database	Retired	96	ENSG00000278500.1	homeobox D4	Protein coding	https://www.ensembl.org/Homo_sapiens/Gene/Idhistory?g=ENSG00000278500
ENSG00000278610	FALSE	This identifier is not in the current EnsEMBL database	Retired	100	ENSG00000278610.1	novel transcript, lincRNA-DISP1 readthrough	LncRNA	https://www.ensembl.org/Homo_sapiens/Gene/Idhistory?g=ENSG00000278610
ENSG00000278674	FALSE	This identifier is not in the current EnsEMBL database	Retired	100	ENSG00000278674.3	elongin A3 family member B	Processed pseudogene	https://www.ensembl.org/Homo_sapiens/Gene/Idhistory?g=ENSG00000278674
ENSG00000278849	FALSE	This identifier is not in the current EnsEMBL database	Retired	96	ENSG00000278849.1	Novel transcript	LincRNA	https://www.ensembl.org/Homo_sapiens/Gene/Idhistory?g=ENSG00000278849
ENSG00000279191	FALSE	This identifier is not in the current EnsEMBL database	Retired	98	ENSG00000279191.1	TEC	TEC	https://www.ensembl.org/Homo_sapiens/Gene/Idhistory?g=ENSG00000279191
ENSG00000279313	FALSE	This identifier is not in the current EnsEMBL database	Retired	97	ENSG00000279313.1	Novel transcript	LncRNA	https://www.ensembl.org/Homo_sapiens/Gene/Idhistory?g=ENSG00000279313
ENSG00000279355	FALSE	This identifier is not in the current EnsEMBL database	Retired	97	ENSG00000279355.1	AGPAT4 intronic transcript 1	TEC	https://www.ensembl.org/Homo_sapiens/Gene/Idhistory?g=ENSG00000279355
ENSG00000279400	FALSE	This identifier is not in the current EnsEMBL database	Retired	102	ENSG00000279400.1	TEC	TEC	https://www.ensembl.org/Homo_sapiens/Gene/Idhistory?g=ENSG00000279400
ENSG00000279645	FALSE	This identifier is not in the current EnsEMBL database	Retired	97	ENSG00000279645.1	TEC	TEC	https://www.ensembl.org/Homo_sapiens/Gene/Idhistory?g=ENSG00000279645
ENSG00000280076	FALSE	This identifier is not in the current EnsEMBL database	Retired	97	ENSG00000280076.1	TEC	TEC	https://www.ensembl.org/Homo_sapiens/Gene/Idhistory?g=ENSG00000280076
ENSG00000280126	FALSE	This identifier is not in the current EnsEMBL database	Retired	102	ENSG00000280126.2	NA	Pseudogene	https://www.ensembl.org/Homo_sapiens/Gene/Idhistory?g=ENSG00000280126
ENSG00000280237	FALSE	This identifier is not in the current EnsEMBL database	Retired	97	ENSG00000280237.3	MIR4697 host gene	TEC	https://www.ensembl.org/Homo_sapiens/Gene/Idhistory?g=ENSG00000280237
ENSG00000280250	FALSE	This identifier is not in the current EnsEMBL database	Retired	104	ENSG00000280250.1	TEC	TEC	https://www.ensembl.org/Homo_sapiens/Gene/Idhistory?g=ENSG00000280250
ENSG00000280259	FALSE	This identifier is not in the current EnsEMBL database	Retired	101	ENSG00000280259.1	Novel transcript	TEC	https://www.ensembl.org/Homo_sapiens/Gene/Idhistory?g=ENSG00000280259
ENSG00000280322	FALSE	This identifier is not in the current EnsEMBL database	Retired	102	ENSG00000280322.1	TEC	TEC	https://www.ensembl.org/Homo_sapiens/Gene/Idhistory?g=ENSG00000280322
ENSG00000281028	FALSE	This identifier is not in the current EnsEMBL database	Retired	96	ENSG00000281028.1	phosphatidylinositol 4-kinase type 2 beta	Protein coding	https://www.ensembl.org/Homo_sapiens/Gene/Idhistory?g=ENSG00000281028
ENSG00000281072	FALSE	This identifier is not in the current EnsEMBL database	Retired	102	ENSG00000281072.1	NA	Pseudogene	https://www.ensembl.org/Homo_sapiens/Gene/Idhistory?g=ENSG00000281072
ENSG00000281228	FALSE	This identifier is not in the current EnsEMBL database	Retired	102	ENSG00000281228.1	NA	Pseudogene	https://www.ensembl.org/Homo_sapiens/Gene/Idhistory?g=ENSG00000281228
